# Supplementary material for: A pan-cancer analysis of homeobox family: expression characteristics and latent significance in prognosis and immune microenvironment
Source: Front Oncol. 2025 Feb 6;15:1521652. doi: 10.3389/fonc.2025.1521652 (PMC11840236; doi:10.3389/fonc.2025.1521652)
Supplement: Supplementary Figure 1 — Mutations of each HOX gene in 32 cancers (TCGA, PanCancer Atlas) by cBioportal. [file DataSheet1.zip]

Archive with 12 entries (11 files):
- Suppl.files/
- Suppl.files/Abbreviation.docx
- Suppl.files/CCK8 raw data.xlsx
- Suppl.files/qPCR raw data.xlsx
- Suppl.files/raw code.zip
- Suppl.files/S1_File.pdf
- Suppl.files/S2_File.pdf
- Suppl.files/S3_File.pdf
- Suppl.files/S4_File.pdf
- Suppl.files/S5_File.pdf
- Suppl.files/S6_Fig.pdf
- Suppl.files/Supplementary methods.docx
