# Supplementary material for: A pan-cancer analysis of homeobox family: expression characteristics and latent significance in prognosis and immune microenvironment
Source: Front Oncol. 2025 Feb 6;15:1521652. doi: 10.3389/fonc.2025.1521652 (PMC11840236; doi:10.3389/fonc.2025.1521652)
Supplement: Supplementary Figure 1 — Mutations of each HOX gene in 32 cancers (TCGA, PanCancer Atlas) by cBioportal. [file DataSheet1.zip › Suppl.files/CCK8 raw data.xlsx]

## Sheet: A549-CCK8
	blank	shControl	shHOXB7	shHOXC6		shCtrl	shHOXB7-3	shHOXC6-3
day1	0.337	0.436	0.455	0.45	After subtracting the blank value	0.099	0.118	0.113
	0.333	0.428	0.467	0.431		0.095	0.134	0.098
	0.339	0.426	0.436	0.458		0.087	0.097	0.119
	0.34	0.421	0.423	0.446		0.081	0.083	0.106
	0.34	0.437	0.454	0.447		0.097	0.114	0.107
	0.33	0.41	0.428	0.415		0.08	0.098	0.085
day3	0.342	0.901	0.776	0.733		0.559	0.434	0.391
	0.351	0.86	0.722	0.748		0.509	0.371	0.397
	0.351	0.92	0.789	0.776		0.569	0.438	0.425
	0.35	0.83	0.705	0.73		0.48	0.355	0.38
	0.352	0.9	0.784	0.716		0.548	0.432	0.364
	0.351	0.835	0.757	0.743		0.484	0.406	0.392
day5	0.227	3.046	1.945	1.848		2.819	1.718	1.621
	0.225	3.184	1.862	2.02		2.959	1.637	1.795
	0.226	3.14	2.08	1.994		2.914	1.854	1.768
	0.23	3.077	1.846	1.96		2.847	1.616	1.73
	0.226	2.933	1.828	1.965		2.707	1.602	1.739
	0.223	3.143	1.767	1.953		2.92	1.544	1.73
day7	0.255	4.697	3.432	3.156		4.952	3.177	2.901
	0.251	4.415	3.303	3.109		4.666	3.052	2.858
	0.242	4.783	3.44	3.367		5.025	3.198	3.125
	0.251	4.937	3.367	3.282		5.188	3.116	3.031
	0.25	4.475	3.418	3.092		4.725	3.168	2.842
	0.25	4.636	3.352	3.428		4.886	3.102	3.178

## Sheet: NCI-H1975-CCK8
	blank	shCtrl	shHOXB7	shHOXC6		shCtrl	shHOXB7	shHOXC6
day1	0.223	0.516	0.467	0.479	After subtracting the blank value	0.293	0.244	0.256
	0.225	0.513	0.455	0.484		0.288	0.23	0.259
	0.222	0.508	0.454	0.489		0.286	0.232	0.267
	0.223	0.511	0.472	0.482		0.288	0.249	0.259
	0.224	0.513	0.48	0.483		0.289	0.256	0.259
	0.24	0.526	0.494	0.496		0.286	0.254	0.256
day3	0.302	0.755	0.647	0.682		0.453	0.345	0.38
	0.3	0.734	0.649	0.699		0.434	0.349	0.399
	0.302	0.754	0.649	0.692		0.452	0.347	0.39
	0.304	0.75	0.644	0.669		0.446	0.34	0.365
	0.31	0.758	0.666	0.679		0.448	0.356	0.369
	0.3	0.744	0.647	0.681		0.444	0.347	0.381
day5	0.21	1.23	0.926	0.925		1.02	0.716	0.715
	0.22	1.236	0.943	0.918		1.016	0.723	0.698
	0.219	1.224	0.952	0.935		1.005	0.733	0.716
	0.22	1.246	0.958	0.958		1.026	0.738	0.738
	0.221	1.273	0.967	0.933		1.052	0.746	0.712
	0.216	1.128	0.956	0.93		0.912	0.74	0.714
day7	0.202	3.18	1.895	2.228		2.978	1.693	2.026
	0.225	3.274	1.94	2.237		3.049	1.715	2.012
	0.222	3.293	1.924	2.216		3.071	1.702	1.994
	0.224	3.119	1.947	2.12		2.895	1.723	1.896
	0.2	3.148	1.908	2.249		2.948	1.708	2.049
	0.228	3.216	1.936	2.216		2.988	1.708	1.988
