# Supplementary material for: A pan-cancer analysis of homeobox family: expression characteristics and latent significance in prognosis and immune microenvironment
Source: Front Oncol. 2025 Feb 6;15:1521652. doi: 10.3389/fonc.2025.1521652 (PMC11840236; doi:10.3389/fonc.2025.1521652)
Supplement: Supplementary Figure 1 — Mutations of each HOX gene in 32 cancers (TCGA, PanCancer Atlas) by cBioportal. [file DataSheet1.zip › Suppl.files/qPCR raw data.xlsx]

## Sheet: A549
		GAPDH			HOXB7			HOXC6
shControl	Ct	20.7784	20.8123	20.9123	25.2334	24.9055	25.5506	26.7359	26.589	26.8242
	均值	20.8344			25.2298			26.7164
	ΔCt				4.39547			5.88204
	均值				4.39903	4.0711	4.71629	5.90159	5.75463	5.98988
	2-ΔCt				0.0473981	0.0594945	0.0380413	0.016728	0.0185218	0.015735
	2-ΔΔCt				1	1.25521	0.802592	1	1.10723	0.940635
shHOXB7	Ct	21.1884	21.2638	21.1739	27.0948	27.5264	27.9642	26.9807	27.0931	26.9948
	均值	21.2087			27.5285			27.0229
	ΔCt				6.31977			5.81419
	均值				5.88609	6.31773	6.7555	5.77202	5.8844	5.78614
	2-ΔCt				0.0169087	0.0125364	0.00925535	0.0182999	0.0169285	0.0181217
	2-ΔΔCt				0.356738	0.264491	0.195268	1.09396	1.01199	0.978398
shHOXC6	Ct	21.5553	21.5724	21.7362	26.0757	26.0246	25.8529	29.1507	29.5231	29.3048
	均值	21.6213			25.9844			29.3262
	ΔCt				4.3631			7.70491
	均值				4.45443	4.40327	4.2316	7.52941	7.90179	7.68353
	2-ΔCt				0.0456123	0.0472588	0.0532307	0.0054128	0.00418143	0.00486439
	2-ΔΔCt				0.962323	0.997061	1.12306	0.323577	0.249966	0.290793

## Sheet: H1975
		GAPDH			HOXB7			HOXC6
shControl	Ct	23.1491	23.17	23.1861	26.9013	27.1318	27.3568	27.8631	27.7161	27.98
	均值	23.1684			27.1299			27.8531
	ΔCt				3.96154			4.68467
	均值				3.73286	3.96338	4.18839	4.6947	4.5477	4.81161
	2-ΔCt				0.0752137	0.0641068	0.054849	0.0386148	0.0427569	0.0356092
	2-ΔΔCt				1.17326	1	0.855588	1	1.10727	0.922164
shHOXB7	Ct	22.825	23.1877	22.9335	28.8369	29.0229	28.7107	27.1761	27.1535	27.0738
	均值	22.982			28.8568			27.1344
	ΔCt				5.87476			4.15241
	均值				5.85481	6.04082	5.72864	4.19403	4.17143	4.09176
	2-ΔCt				0.0172793	0.0151891	0.0188585	0.0546351	0.0554977	0.0586485
	2-ΔΔCt				0.269539	0.236935	0.294173	1.41487	1.43721	1.51881
shHOXC6	Ct	23.3473	23.1631	23.26	27.6294	27.1565	27.2485	29.3267	29.5	29.676
	均值	23.2568			27.3448			29.5009
	ΔCt				4.08796			6.24409
	均值				4.37258	3.89965	3.99165	6.0699	6.2432	6.41918
	2-ΔCt				0.0482751	0.0670019	0.0628627	0.014886	0.0132011	0.0116852
	2-ΔΔCt				0.753041	1.04516	0.980593	0.385499	0.341867	0.302609
